# Supplementary material for: Myxinidin-Derived Peptide against Biofilms Caused by Cystic Fibrosis Emerging Pathogens
Source: Int J Mol Sci. 2023 Feb 4;24(4):3092. doi: 10.3390/ijms24043092 (PMC9964602; doi:10.3390/ijms24043092)
Supplement: Supplementary file 1 [file ijms-24-03092-s001.zip]

Archive with 1 entries (1 files):
- ijms-2187960-supplementary.pdf
